# Supplementary material for: Effectiveness of Antimicrobial Lock Therapy for the Treatment of Catheter-Related and Central-Line-Associated Bloodstream Infections in Children: A Single Center Retrospective Study
Source: Antibiotics (Basel). 2023 Apr 23;12(5):800. doi: 10.3390/antibiotics12050800 (PMC10215690; doi:10.3390/antibiotics12050800)
Supplement: Supplementary file 1 [file antibiotics-12-00800-s001.zip]

Archive with 1 entries (1 files):
- antibiotics-2330050-supplementary.pdf
